# Supplementary material for: Locityper enables targeted genotyping of complex polymorphic genes
Source: Nat Genet. 2025 Oct 17;57(11):2901–8. doi: 10.1038/s41588-025-02362-4 (PMC12597825; doi:10.1038/s41588-025-02362-4)
Supplement: Supplementary file 4 — Supplementary Table 1: List of target regions. Description of 346 target loci. The table contains locus coordinates (GRCh38) and lengths, as well as all covered protein-coding genes and non-protein-coding genes or pseudogenes. Genes that overlap a locus, but are not contained in it, are marked with an asterisk. The ‘Target set’ column contains four values: CMRG (256 target loci, overlapping challenging medically relevant genes); CFH/MUC/CYP2 (additional 31 loci covering important gene families); MHC/KIR (33 loci from the MHC and KIR gene clusters); and MHC/KIR-extra (24 loci, used in the weighted MHC/KIR analysis). Supplementary Table 2: Haplotyping accuracy for Locityper in the leave-one-out (LOO) configuration and with a full reference panel; accuracy of other call sets (1KGP, Sniffles, Sniffles + DeepVariant); haplotype availability; and trio concordance. Each row contains information about sequencing technology; number of samples; total number of haplotypes; mean and median QV; and the number and fraction of haplotype predictions falling into each of the five QV bins. [file 41588_2025_2362_MOESM4_ESM.xlsx]

## Sheet: Supp.Table 1
List of target regions. Description of 346 target loci. The table contains locus coordinates (GRCh38) and lengths, as well as all covered protein coding genes and non-protein coding genes or pseudogenes. Genes that overlap a locus, but are not contained in it, are marked with an asterisk. "Target set" column contains four values: CMRG (256 target loci, overlapping challenging medically relevant g…
Chrom	Start (0-based)	End	Locus	Length	Target set	Haplotypes	Protein-coding genes	Other genes and pseudogenes
chr1	1020120	1058573	AGRN	38453	CMRG	89	AGRN	RP11-54O7.14
chr1	6184624	6209389	RPL22	24765	CMRG	78	RP1-120G22.12*, RPL22, RNF207*	RNF207-AS1
chr1	6424776	6461652	ESPN	36876	CMRG	76	ESPN, TNFRSF25*	MIR4252, RP1-202O8.2
chr1	11026523	11047239	MASP2	20716	CMRG	86	TARDBP*, MASP2
chr1	11842027	11853319	NPPA	11292	CMRG	62	CLCN6*, NPPA	ENSG10010138681.1, ENSG10010135835.1, ENSG10010134403.1
chr1	23801885	23842277	HMGCL	40392	CMRG	90	HMGCL
chr1	23870391	23916263	CNR2	45872	CMRG	89	CNR2	BTBD6P1, RP11-4M23.3
chr1	25257108	25430192	RHCE	173084	CMRG	90	RSRP1*, RHD, TMEM50A, RHCE	RP3-465N24.5, SDHDP6, RP11-335G20.7, RP3-469D22.1
chr1	26786787	26800659	PIGV	13872	CMRG	43	PIGV
chr1	59893299	59926773	CYP2J2	33474	CFH/MUC/CYP2	57	CYP2J2
chr1	99850361	99924023	AGL	73662	CMRG	86	AGL
chr1	100872022	100895179	EXTL2	23157	CMRG	59	EXTL2	RP4-549L20.3*
chr1	113073198	113132327	LRIG2	59129	CMRG	90	LRIG2	RLIMP2
chr1	115641970	115698224	VANGL1	56254	CMRG	90	VANGL1
chr1	152302165	152325248	FLG	23083	CMRG	71	FLG	FLG-AS1*
chr1	154983224	154993225	FLAD1	10001	CMRG	82	FLAD1
chr1	155184370	155194793	MUC1	10423	CMRG	89	RP11-201K10.3*, TRIM46*, MUC1
chr1	155277463	155289848	HCN3	12385	CMRG	51	CLK2*, HCN3, PKLR*
chr1	161506761	161677560	FCGR3A	170799	CMRG	88	FCGR2A*, HSPA6, FCGR3A, FCGR3B, FCGR2B*	RP11-25K21.6, RPS23P10, RP11-5K23.5, FCGR2C, HSPA7, RPS23P9, RP11-25K21.1
chr1	161649046	161681047	FCGR2B	32001	CMRG	87	FCGR2B	RP11-25K21.1
chr1	167430640	167518610	CD247	87970	CMRG	90	CD247	RP11-104L21.4, RP11-104L21.2, RP11-104L21.3
chr1	186296001	186314567	PRG4	18566	CMRG	67	PRG4, TPR*	RNU6-1240P
chr1	196652028	196954012	CFH	301984	CFH/MUC/CYP2	90	CFH, CFHR3, CFHR1, CFHR4, CFHR2*	RP11-109P13.1
chr1	196855840	196962559	CFHR4	106719	CFH/MUC/CYP2	90	CFHR4, CFHR2	RP11-109P13.1*
chr1	196977556	197013097	CFHR5	35541	CFH/MUC/CYP2	80	CFHR5
chr1	198638457	198757501	PTPRC	119044	CMRG	88	PTPRC	RP11-553K8.5, PEBP1P3
chr1	204188416	204198621	KISS1	10205	CMRG	68	REN*, KISS1, GOLT1A*
chr1	225401502	225428925	LBR	27423	CMRG	74	LBR
chr2	950849	1367613	SNTG2	416764	CMRG	90	SNTG2	AC114808.3, AC114808.2, AC108462.1, AC141930.2*
chr2	1374066	1544598	TPO	170532	CMRG	90	TPO	AC141930.2*
chr2	1631876	1744852	PXDN	112976	CMRG	89	PXDN
chr2	10042741	10054836	KLF11	12095	CMRG	72	KLF11	RP11-254F7.3*
chr2	43831942	43882988	ABCG8	51046	CMRG	88	ABCG5*, ABCG8
chr2	70083340	70094359	PCBP1	11019	CMRG	53	PCBP1	PCBP1-AS1*, AC016700.2*
chr2	74457982	74472528	MOGS	14546	CMRG	78	INO80B-WBP1*, WBP1, MOGS, MRPL53*, CCDC142*	RP11-523H20.7*
chr2	88691673	88750929	RPIA	59256	CMRG	63	RPIA
chr2	106366832	106516607	RGPD3	149775	CMRG	90	RGPD3, CD8B2*	AC114755.5, ANAPC1P6, PLGLA, AC108868.3
chr2	201182898	201229406	CASP10	46508	CMRG	78	CASP10	MTND5P25, MTND4P23, MTND4LP13
chr2	237485123	237555782	MLPH	70659	CMRG	89	MLPH	MIR6811
chr2	241188509	241226226	ANO7	37717	CMRG	87	ANO7
chr2	241734602	241768816	D2HGDH	34214	CMRG	88	D2HGDH	AC114730.8, AC114730.7
chr3	196763	409417	CHL1	212654	CMRG	90	CHL1	CHL1-AS2*, RNU6-1194P, RPS8P6, CHL1-AS1
chr3	16586347	16670306	DAZL	83959	CMRG	89	DAZL
chr3	45823304	45916042	LZTFL1	92738	CMRG	86	LZTFL1, CCR9	RP11-852E15.3*, RP11-852E15.2, SDHDP4, Y_RNA
chr3	49358696	49412998	RHOA	54302	CMRG	89	RHOA, TCTA*	RHOA-IT1
chr3	49887002	49903873	MST1R	16871	CMRG	56	MST1R	CTD-2330K9.2, CTD-2330K9.3*
chr3	50299522	50314898	HYAL1	15376	CMRG	83	HYAL1
chr3	124904698	124953819	MUC13	49121	CFH/MUC/CYP2	90	MUC13
chr3	128619528	128681102	RPN1	61574	CMRG	90	RPN1	Metazoa_SRP, POU5F1P6
chr3	133400056	133475222	BFSP2	75166	CMRG	80	BFSP2	RP11-503I22.2, BFSP2-AS1
chr3	136250340	136337896	PCCB	87556	CMRG	90	PCCB, STAG1*
chr3	184135038	184147377	EIF2B5	12339	CMRG	47	EIF2B5	EIF2B5-DT*
chr3	186717317	186744410	KNG1	27093	CMRG	85	KNG1	RP11-573D15.8*
chr3	195714628	195747397	MUC20	32769	CFH/MUC/CYP2	59	MUC20, MUC4*	MUC20-OT1*
chr3	195739705	195812134	MUC4	72429	CFH/MUC/CYP2	59	MUC20*, MUC4	MUC20-OT1*
chr3	196317962	196338503	TM4SF19	20541	CMRG	87	RP11-447L10.1*, DYNLT2B*, TM4SF19-DYNLT2B*, TM4SF19	TM4SF19-AS1
chr4	336432	430334	ZNF141	93902	CMRG	90	ZNF141, ZNF721*	RP11-478C6.7*, RP11-478C6.1*, RP11-478C6.2, RP11-478C6.4, MIR571, RP11-2H3.7*, ZNF519P4, RP11-2H3.6, ABCA11P*
chr4	625584	671025	PDE6B	45441	CMRG	86	PDE6B*	PDE6B-AS1, RP11-1191J2.5
chr4	849276	932373	GAK	83097	CMRG	90	GAK
chr4	1009936	1026898	FGFRL1	16962	CMRG	72	FGFRL1
chr4	1056228	1113598	RNF212	57370	CMRG	88	RNF212	RP11-20I20.1
chr4	1347208	1396182	UVSSA	48974	CMRG	89	UVSSA*	AC078852.1, AC078852.2
chr4	3463306	3501473	DOK7	38167	CMRG	88	DOK7
chr4	8845418	8872268	HMX1	26850	CMRG	77	HMX1	RP13-582L3.4
chr4	69588417	69653249	UGT2A1	64832	CMRG	89	UGT2A2, UGT2A1
chr4	70430492	70482997	MUC7	52505	CFH/MUC/CYP2	75	MUC7
chr4	73431138	73456174	AFP	25036	CMRG	63	AFP
chr4	87607701	87618237	DSPP	10536	CMRG	54	DSPP	RP11-742B18.1*
chr4	107931549	107953477	CYP2U1	21928	CFH/MUC/CYP2	74	CYP2U1	CYP2U1-AS1*, RP11-286E11.2
chr4	185500660	185535507	PDLIM3	34847	CMRG	81	PDLIM3	RP11-279O9.4*
chr4	186587794	186726722	FAT1	138928	CMRG	90	FAT1	RP11-182A9.1
chr5	1225381	1246546	SLC6A18	21165	CMRG	85	SLC6A18
chr5	1253147	1295068	TERT	41921	CMRG	89	TERT	CTD-3080P12.4*
chr5	1391959	1445440	SLC6A3	53481	CMRG	89	SLC6A3
chr5	69415065	69446808	MARVELD2	31743	CMRG	84	MARVELD2
chr5	95461755	95554977	TTC37	93222	CMRG	87	TTC37	RNU6-308P
chr5	97091867	97142753	LIX1	50886	CMRG	76	LIX1	LIX1-AS1*
chr5	134601149	134649271	SAR1B	48122	CMRG	89	SAR1B, SEC24A*	RNU6-1311P
chr5	137867826	137887851	MYOT	20025	CMRG	74	MYOT	RP11-381K20.2*
chr5	140840895	141012347	PCDHA10	171452	CMRG	90	PCDHA1*, PCDHA2*, PCDHA3*, PCDHA4*, PCDHA5*, PCDHA6*, PCDHA7*, PCDHA8, PCDHA9, PCDHA10, PCDHA11, PCDHA12, PCDHA13, PCDHAC1, PCDHAC2	AC005609.19, PCDHA14, AC005609.20, AC005609.18, AC005609.17, CTC-270D5.2
chr5	171387116	171411951	NPM1	24835	CMRG	74	NPM1
chr5	180601506	180649624	FLT4	48118	CMRG	90	FLT4
chr6	26074559	26101479	HLA-HFE	26920	MHC/KIR	82	HFE
chr6	29715873	29737006	HLA-F	21133	MHC/KIR	84	HLA-F*	HCG4P11, HLA-F-AS1*, RPL23AP1
chr6	29771835	29800708	HLA-V	28873	MHC/KIR	68		HLA-V, HCG4, HLA-P*
chr6	29792659	29811034	HLA-P	18375	MHC/KIR	59		HLA-V*, HCG4*, HLA-P, RPL7AP7
chr6	29815483	29838574	HLA-G	23091	MHC/KIR	76	HLA-G	HCG4P8
chr6	29863213	29939609	HLA-H	76396	MHC/KIR-extra	83		MICF*, HCP5B, HCG4P7, HLA-H, HLA-T, DDX39BP1, MCCD1P1, HCG4B, HLA-K, HLA-U
chr6	29863213	29949155	HLA-T	85942	MHC/KIR-extra	83	HLA-A	MICF*, HCP5B, HCG4P7, HLA-H, HLA-T, DDX39BP1, MCCD1P1, HCG4B, HLA-K, HLA-U, HCG4P5
chr6	29863213	29974447	HLA-Y	111234	MHC/KIR	85	HLA-A	MICF*, HCP5B, HCG4P7, HLA-H, HLA-T, DDX39BP1, MCCD1P1, HCG4B, HLA-K, HLA-U, HCG4P5, HLA-W, MICD
chr6	29873227	29949155	HLA-K	75928	MHC/KIR-extra	82	HLA-A	MICF*, HCP5B*, HCG4P7, HLA-H, HLA-T, DDX39BP1, MCCD1P1, HCG4B, HLA-K, HLA-U, HCG4P5
chr6	29881808	29949155	HLA-U	67347	MHC/KIR-extra	78	HLA-A	MICF*, HCG4P7, HLA-H, HLA-T, DDX39BP1, MCCD1P1, HCG4B, HLA-K, HLA-U, HCG4P5
chr6	29937171	29971023	HLA-A	33852	MHC/KIR-extra	74	HLA-A	HCG4P5, HLA-W, MICD*
chr6	29948891	29971023	HLA-W	22132	MHC/KIR-extra	70		HLA-W, MICD*
chr6	29985061	30017481	HLA-J	32420	MHC/KIR	73		DDX39BP2, MCCD1P2, ZNRD1ASP*, HLA-J, HCG4P3
chr6	30245722	30268094	HLA-L	22372	MHC/KIR	51		HCG17*, HLA-L*
chr6	30346166	30357061	HLA-N	10895	MHC/KIR	55	TRIM39-RPP21*, RPP21*	HLA-N
chr6	30480903	30498053	HLA-E	17150	MHC/KIR	57	HLA-E	RANP1
chr6	30981801	30997441	MUC21	15640	CFH/MUC/CYP2	76	MUC21
chr6	31010404	31035417	MUC22	25013	CFH/MUC/CYP2	75	MUC22
chr6	31250837	31286044	HLA-C	35207	MHC/KIR	73	HLA-C	USP8P1, RPL3P2
chr6	31340828	31369490	HLA-B	28662	MHC/KIR	77	HLA-B	MIR6891, DHFRP2
chr6	31376768	31389075	HLA-S	12307	MHC/KIR	55		FGFR3P1, ZDHHC20P2, HLA-S
chr6	31384794	31498240	MICA	113446	MHC/KIR	87	MICA, MICB*	Y_RNA, LINC01149, HCP5, MICB-DT, Y_RNA
chr6	31490315	31516574	MICB	26259	MHC/KIR	75	MICB	MICB-DT*, Y_RNA
chr6	32434592	32459814	HLA-DRA	25222	MHC/KIR	86	HLA-DRA
chr6	32484347	32575727	HLA-DRB3	91380	MHC/KIR-extra	84	HLA-DRB5	RNU1-61P, HLA-DRB6
chr6	32484347	32575727	HLA-DRB5	91380	MHC/KIR-extra	84	HLA-DRB5	RNU1-61P, HLA-DRB6
chr6	32484347	32593538	HLA-DRB4	109191	MHC/KIR-extra	86	HLA-DRB5, HLA-DRB1	RNU1-61P, HLA-DRB6
chr6	32484347	32597348	HLA-DRB1	113001	MHC/KIR	86	HLA-DRB5, HLA-DRB1	RNU1-61P, HLA-DRB6
chr6	32628708	32652782	HLA-DQA1	24074	MHC/KIR	66	HLA-DQA1*
chr6	32652603	32684596	HLA-DQB1	31993	MHC/KIR	63	HLA-DQB1	HLA-DQB1-AS1
chr6	32736138	32752270	HLA-DQA2	16132	MHC/KIR	57	HLA-DQA2	MIR3135B
chr6	32750286	32772462	HLA-DQB2	22176	MHC/KIR	61	HLA-DQB2
chr6	32802171	32822298	HLA-DOB	20127	MHC/KIR	55	HLA-DOB, TAP2*
chr6	32822045	32844030	TAP2	21985	MHC/KIR	78	TAP2*, PSMB8*
chr6	32839959	32859556	TAP1	19597	MHC/KIR	59	PSMB8, PSMB9*, TAP1	PSMB8-AS1
chr6	32928809	32946134	HLA-DMB	17325	MHC/KIR	80	HLA-DMB
chr6	32943145	32958937	HLA-DMA	15792	MHC/KIR	60	HLA-DMA*
chr6	33001210	33015293	HLA-DOA	14083	MHC/KIR	59	HLA-DOA
chr6	33057652	33079093	HLA-DPA1	21441	MHC/KIR	59	HLA-DPA1*, HLA-DPB1*
chr6	33069709	33092201	HLA-DPB1	22492	MHC/KIR	52	HLA-DPA1*, HLA-DPB1	RPL32P1, HLA-DPA2*
chr6	33086153	33104329	HLA-DPA2	18176	MHC/KIR	55	HLA-DPB1*	HLA-DPA2, COL11A2P1*
chr6	33106548	33141113	HLA-DPB2	34565	MHC/KIR	75		COL11A2P1*, HLA-DPB2, HLA-DPA3*
chr6	73593299	73654009	SLC17A5	60710	CMRG	86	SLC17A5	RPS27P15
chr6	107867331	107958670	SEC63	91339	CMRG	90	SEC63	RNU6-437P, RPL23AP50, RP1-191J18.66*
chr6	149746804	149815050	PCMT1	68246	CMRG	90	NUP43*, PCMT1	BTBD10P2, RP11-350J20.5, RP11-350J20.17*
chr6	160121815	160158719	SLC22A1	36904	CMRG	84	SLC22A1
chr6	168441151	168673445	SMOC2	232294	CMRG	90	SMOC2
chr6	169215764	169254044	THBS2	38280	CMRG	83	THBS2*
chr7	980198	991411	CYP2W1	11213	CFH/MUC/CYP2	66	CYP2W1
chr7	5243581	5331450	SLC29A4	87869	CMRG	90	SLC29A4, TNRC18*
chr7	30424527	30478821	NOD1	54294	CMRG	84	NOD1	GS1-114I9.1
chr7	44796219	44824794	PPIA	28575	CMRG	90	PPIA
chr7	56007870	56052166	PSPH	44296	CMRG	89	PSPH, CCT6A*
chr7	65960587	66012905	GUSB	52318	CMRG	88	GUSB	RP11-252P18.1
chr7	100727171	100797797	ZAN	70626	CMRG	87	ZAN
chr7	100946817	101058923	MUC12	112106	CFH/MUC/CYP2	89	MUC3A, MUC12, MUC17	RP11-395B7.2, MUC12-AS1, RN7SKP54
chr7	107923799	108003187	LAMB1	79388	CMRG	90	DLD*, LAMB1*	CTB-13F3.1, U3
chr7	130727705	130737706	KLF14	10001	CMRG	50	KLF14
chr7	140719018	140925286	BRAF	206268	CMRG	90	NDUFB2*, BRAF	RNU6-85P
chr7	142386149	142397808	TRBV9	11659	CMRG	34		TRBV8-2, TRBV5-3, TRBV9
chr7	152134644	152459872	KMT2C	325228	CMRG	90	KMT2C	RP11-208G20.3, RP11-208G20.2, SEPTIN7P6, Y_RNA, FABP5P3, CCT8L1P
chr8	1823504	1958641	ARHGEF10	135137	CMRG	90	KBTBD11-OT1*, ARHGEF10	RP11-439C15.9*
chr8	42271270	42337451	IKBKB	66181	CMRG	89	IKBKB
chr8	81656823	81686331	IMPA1	29508	CMRG	76	IMPA1
chr8	94127162	94217303	CDH17	90141	CMRG	90	CDH17	KB-1247B1.1
chr8	143210194	143220980	GPIHBP1	10786	CMRG	83	GPIHBP1
chr8	143419168	143431145	MAFA	11977	CMRG	68	MAFA
chr9	2716310	2730037	KCNV2	13727	CMRG	68	KCNV2, PUM3*
chr9	34638133	34651035	GALT	12902	CMRG	74	GALT, RP11-195F19.29*, IL11RA*
chr9	69035563	69100178	FXN	64615	CMRG	85	RP11-16N10.2*, FXN
chr9	69121264	69275831	TJP2	154567	CMRG	89	RP11-16N10.2*, TJP2
chr9	110668779	110806558	MUSK	137779	CMRG	74	MUSK	RP13-461N9.2
chr9	128340527	128361470	SLC27A4	20943	CMRG	55	SLC27A4	TMSB4XP4
chr9	128702503	128720916	PKN3	18413	CMRG	81	PKN3, ZDHHC12*	RN7SL560P
chr9	133248725	133276039	ABO	27314	CMRG	77	ABO*
chr9	135693407	135704498	SOHLH1	11091	CMRG	48	SOHLH1, KCNT1*
chr9	136428432	136439870	INPP5E	11438	CMRG	62	INPP5E
chr9	137086941	137109198	MAN1B1	22257	CMRG	74	MAN1B1*	SNORD62
chr9	137138716	137168756	GRIN1	30040	CMRG	87	GRIN1
chr10	14896481	14954432	DCLRE1C	57951	CMRG	90	SUV39H2*, DCLRE1C
chr10	26697701	26749210	PDSS1	51509	CMRG	89	PDSS1, ABI1*	HSPA8P3, RP13-16H11.5
chr10	87659401	87747705	PAPSS2	88304	CMRG	90	PAPSS2	RP11-57C13.3*
chr10	87862945	87972066	PTEN	109121	CMRG	90	KLLN*, PTEN	RP11-380G5.2, RPL11P3
chr10	88761238	88778242	LIPN	17004	CMRG	84	LIPN*
chr10	94676317	94736202	CYP2C18	59885	CFH/MUC/CYP2	81	CYP2C18, RP11-400G3.5*
chr10	94736958	94872697	CYP2C19	135739	CFH/MUC/CYP2	90	RP11-400G3.5*, CYP2C19	MTND4P19, CYP2C58P*
chr10	94928511	95000929	CYP2C9	72418	CFH/MUC/CYP2	87	CYP2C9	MTND4P20
chr10	95036744	95069563	CYP2C8	32819	CFH/MUC/CYP2	74	CYP2C8
chr10	101354033	101557321	BTRC	203288	CMRG	90	BTRC	RNU2-59P
chr10	133362485	133373566	ECHS1	11081	CMRG	70	ECHS1	MIR3944
chr10	133402347	133439193	SPRN	36846	CMRG	85	RP11-108K14.8*, MTG1*, SPRN	OR6L2P
chr10	133440691	133588901	CYP2E1	148210	CFH/MUC/CYP2	88	SCART1, CYP2E1, SYCE1	OR7M1P, RP11-108K14.12, RP11-108K14.13, XX-2136C111.4*, OR6L1P
chr11	306851	330574	IFITM3	23723	CMRG	89	IFITM2*, RP11-326C3.17, IFITM1, IFITM3	RP11-326C3.7, RP11-326C3.11, RP11-326C3.10, RP11-326C3.12
chr11	627187	643988	DRD4	16801	CMRG	88	DRD4
chr11	644233	706715	DEAF1	62482	CMRG	89	DEAF1*, EPS8L2*, TMEM80	RP11-754B17.1
chr11	1012823	1036718	MUC6	23895	CFH/MUC/CYP2	80	MUC6
chr11	1074875	1110511	MUC2	35636	CFH/MUC/CYP2	90	MUC2
chr11	1157953	1201138	MUC5AC	43185	CFH/MUC/CYP2	86	MUC5AC
chr11	1223066	1262172	MUC5B	39106	CMRG	82	MUC5B	MUC5B-AS1, MIR6744
chr11	1944140	2045222	H19	101082	CMRG	88	MRPL23	MRPL23-AS1, LINC01219, H19, ENSG10010140038.1, MIR675, ENSG10010137561.1
chr11	5243656	5256280	HBG1	12624	CMRG	58	HBD*, HBG1, CTD-2643I7.4, HBG2*, CTD-2643I7.5*	BGLT3
chr11	14877440	14892231	CYP2R1	14791	CFH/MUC/CYP2	50	CYP2R1
chr11	26558688	26572263	MUC15	13575	CFH/MUC/CYP2	85	ANO3*, MUC15
chr11	46377296	46387297	MDK	10001	CMRG	49	DGKZ*, MDK, CHRM4*
chr11	47354860	47378547	SPI1	23687	CMRG	76	SPI1
chr11	62613409	62626017	B3GAT3	12608	CMRG	56	ROM1*, B3GAT3, GANAB*
chr11	64305326	64317990	ESRRA	12664	CMRG	78	ESRRA, TRMT112
chr11	64590641	64602353	SLC22A12	11712	CMRG	76	SLC22A12
chr11	69048932	69136840	TPCN2	87908	CMRG	88	TPCN2, RP11-554A11.11*	MIR3164, RP11-554A11.7
chr11	69809692	69819692	FGF3	10000	CMRG	54	FGF3
chr12	6786858	6820799	CD4	33941	CMRG	89	CD4
chr12	7188685	7218574	PEX5	29889	CMRG	82	PEX5	RP11-273B20.3*
chr12	7649329	7677578	APOBEC1	28249	CMRG	89	APOBEC1
chr12	7685571	7705950	GDF3	20379	CMRG	80	GDF3
chr12	40393267	40570832	MUC19	177565	CFH/MUC/CYP2	89	MUC19	RP11-115F18.1, RNU6-713P
chr12	50110926	50121939	COX14	11013	CMRG	65	GPD1*, COX14	RP4-605O3.4*
chr12	56711189	56732067	NACA	20878	CMRG	76	NACA, RP11-112B10.2*, PRIM1*
chr12	63526441	63752943	DPY19L2	226502	CMRG	90	DPY19L2	RP11-415I12.3*, RP11-972L6.2, RP11-415I12.2
chr12	120978543	121002512	HNF1A	23969	CMRG	82	HNF1A, C12orf43*	HNF1A-AS1*
chr12	121429096	121581023	KDM2B	151927	CMRG	90	RNF34*, KDM2B	MIR7107, KDM2B-DT*
chr12	121839527	121871860	HPD	32333	CMRG	88	HPD	RP11-7M8.2
chr12	132615085	132625582	P2RX2	10497	CMRG	72	P2RX2, POLE*	RP13-554M15.5
chr12	132710539	132723521	PGAM5	12982	CMRG	74	PGAM5	RP13-672B3.2*
chr12	132768914	132829242	GOLGA3	60328	CMRG	89	GOLGA3, CHFR*	RPS11P5
chr13	113105788	113121779	F7	15991	CMRG	72	F7
chr13	113158637	113172386	PROZ	13749	CMRG	77	PROZ	RP11-98F14.11
chr14	92109466	92124155	NDUFB1	14689	CMRG	76	NDUFB1, CPSF2*
chr14	105140519	105169057	JAG2	28538	CMRG	78	JAG2	MIR6765, RP11-44N21.4*
chr15	41380371	41402519	NDUFAF1	22148	CMRG	89	RP11-16O9.3*, NUSAP1*, NDUFAF1*
chr15	43531851	43751628	PPIP5K1	219777	CMRG	89	PPIP5K1, CKMT1B, STRC, RP11-315A19.1, CATSPER2, CKMT1A, PDIA3*	RNU6-554P, RNU6-610P, AC011330.13, PDIA3P2, AC011330.5, STRCP1, RNU6-353P, CATSPER2P1, RNU6-354P
chr15	50423949	50528877	USP8	104928	CMRG	89	USP8, USP50*	RNA5SP395, RP11-562A8.1
chr16	76429	86429	MPG	10000	CMRG	82	MPG, NPRL3*
chr16	152245	166764	HBM	14519	CMRG	80	HBZ*, HBM	HBZP1
chr16	287440	352723	AXIN1	65283	CMRG	89	AXIN1
chr16	853634	982814	LMF1	129180	CMRG	87	LMF1, SOX8*	LA16c-360B4.2*, LA16c-306A4.1, LA16c-306A4.2, LMF1-AS1, RP11-161M6.6, CEROX1
chr16	1074220	1085094	SSTR5	10874	CMRG	77	SSTR5	SSTR5-AS1*
chr16	1351931	1416935	UNKL	65004	CMRG	89	GNPTG, UNKL	LA16c-316G12.2, LA16c-312E8.2
chr16	1444934	1475084	CLCN7	30150	CMRG	87	CLCN7	LA16c-390E6.5, LA16c-390E6.4, LA16c-390E6.3
chr16	2088386	2143661	PKD1	55275	CMRG	77	TSC2*, PKD1, RAB26*	MIR1225, RP11-304L19.1, RP11-304L19.3, MIR6511B1, RP11-304L19.4, RP11-304L19.2, Y_RNA, MIR4516, MIR3180-5
chr16	2532529	2682668	PDPK1	150139	CMRG	89	PDPK1, KCTD5*	RP11-20I23.13, RP11-20I23.11, RP11-20I23.8, RP11-20I23.6, RP11-20I23.7, RP11-20I23.5, RP11-20I23.10, CTD-3126B10.2, CTD-3126B10.1, AC141586.5, PDPK2P, CTD-3126B10.5, CTD-3126B10.4, ERVK13-1
chr16	18804860	18932233	SMG1	127373	CMRG	85	SMG1	RP11-1035H13.2*, CTD-2288F12.1*
chr16	28846421	28874212	SH2B1	27791	CMRG	84	SH2B1	RP11-231C14.10*, RP11-22P6.2
chr16	30748293	30761591	PHKG2	13298	CMRG	72	PHKG2, CCDC189*	RP11-2C24.4*
chr16	31088411	31106221	VKORC1	17810	CMRG	82	PRSS53*, RP11-196G11.1*, VKORC1, BCKDK*	RP11-196G11.3
chr16	46689018	46699019	ORC6	10001	CMRG	72	VPS35*, ORC6
chr16	67429102	67439103	HSD11B2	10001	CMRG	46	HSD11B2, ATP6V0D1*	RP11-297D21.2
chr16	70801860	71230722	HYDIN	428862	CMRG	89	HYDIN	RNU6ATAC25P, RP11-23E19.1, RP11-23E19.2
chr16	81081641	81096825	GCSH	15184	CMRG	52	RP11-303E16.10*, RP11-303E16.8*, GCSH
chr16	88382959	88440797	ZNF469	57838	CMRG	87	ZNF469
chr16	89171748	89195537	CDH15	23789	CMRG	76	CDH15
chr16	89266801	89491286	ANKRD11	224485	CMRG	90	ANKRD11, GS2-740I5.1, SPG7*	AC137932.4, AC137932.5, AC137932.6, RP1-168P16.1, RP1-168P16.4, RNU6-430P, RP1-168P16.3
chr16	89911309	89921548	MC1R	10239	CMRG	79	TCF25*, MC1R, RP11-566K11.2*, TUBB3*	RP11-566K11.7*, RP11-566K11.4*
chr17	1003102	1229887	ABR	226785	CMRG	90	ABR, TIMM22*	MIR3183, Metazoa_SRP, RP11-216P6.2, AC016292.1
chr17	1742836	1755268	SERPINF2	12432	CMRG	66	SERPINF2
chr17	2303383	2325260	SRR	21877	CMRG	79	SMG6*, SRR, TSR1*	HNRNPA1P16
chr17	3672199	3696240	P2RX5	24041	CMRG	89	P2RX5-TAX1BP3*, P2RX5
chr17	4917490	4938650	GP1BA	21160	CMRG	86	CHRNE*, GP1BA, SLC25A11*
chr17	4947593	4959828	ENO3	12235	CMRG	65	PFN1*, ENO3, SPAG7*
chr17	8095900	8133678	ALOXE3	37778	CMRG	90	ALOXE3, HES7
chr17	28506243	28539033	FOXN1	32790	CMRG	71	RP11-192H23.4*, FOXN1
chr17	31935806	32004843	SUZ12	69037	CMRG	89	SUZ12	RNA5SP437, RP11-640N20.1*
chr17	41035995	41066432	KRTAP1-1	30437	CMRG	83	KRTAP1-1, KRTAP2-1, KRTAP2-2, KRTAP2-3, KRTAP2-4
chr17	44067728	44078540	G6PC3	10812	CMRG	56	G6PC3, HDAC5*
chr17	48607178	48618335	HOXB8	11157	CMRG	61	HOXB7*, HOXB8
chr17	48944926	48968865	GIP	23939	CMRG	83	GIP	RNU1-42P, ENSG10010137419.1
chr17	78108079	78132407	TMC6	24328	CMRG	90	TNRC6C*, TMC6*, TMC8*
chr17	78991716	79010392	CANT1	18676	CMRG	77	CANT1
chr17	80260866	80414560	RNF213	153694	CMRG	90	RNF213	CTD-2047H16.2, CTD-2047H16.5, CTD-2047H16.3, RNF213-AS1*
chr17	81527763	81537763	FSCN2	10000	CMRG	71	FSCN2	RP13-766D20.2*
chr18	653707	673578	TYMS	19871	CMRG	90	TYMS, ENOSF1*	TYMSOS*, RP11-806L2.5
chr18	77249848	77278080	GALR1	28232	CMRG	86	GALR1
chr18	79679803	79754510	CTDP1	74707	CMRG	87	CTDP1	RP11-567M16.5
chr19	571180	583493	BSG	12313	CMRG	81	BSG*	BSG-AS1*
chr19	589304	618335	HCN2	29031	CMRG	89	HCN2, POLRMT*	AC005559.3
chr19	912504	924160	KISS1R	11656	CMRG	80	R3HDM4*, KISS1R
chr19	1177540	1228571	STK11	51031	CMRG	89	STK11, CBARP*	HMGB2P1
chr19	1608834	1653131	TCF3	44297	CMRG	90	TCF3	RNU6-1223P
chr19	2425625	2462270	LMNB2	36645	CMRG	86	TMPRSS9*, TIMM13, LMNB2	MIR7108, LINC01775
chr19	3579030	3606875	TBXA2R	27845	CMRG	90	HMG20B*, GIPC3, TBXA2R
chr19	4153391	4173216	CREB3L3	19825	CMRG	90	CREB3L3
chr19	5993164	6199572	RFX2	206408	CMRG	89	RFX2, ACSBG2	RANBP3-DT*, CTC-232P5.3, CTC-232P5.4, CTB-66B24.1, CTC-503J8.2, CTC-503J8.9*
chr19	6677704	6730562	C3	52858	CMRG	90	C3, GPR108*	CTD-3128G10.7
chr19	7636881	7647873	STXBP2	10992	CMRG	59	CTD-3214H19.4*, STXBP2	CTD-3214H19.6*
chr19	8848844	8981342	MUC16	132498	CFH/MUC/CYP2	90	MUC16
chr19	10350529	10380572	TYK2	30043	CMRG	89	TYK2
chr19	13104441	13118330	TRMT1	13889	CMRG	76	TRMT1, NACC1*
chr19	15640638	15665789	CYP4F3	25151	CMRG	88	CYP4F3	CYP4F10P*
chr19	15665365	15697961	CYP4F12	32596	CMRG	85	CYP4F12	CYP4F10P*
chr19	16478831	16496167	CALR3	17336	CMRG	77	CALR3, CTD-3222D19.2*
chr19	17075781	17214916	MYO9B	139135	CMRG	90	MYO9B*	CTD-2528A14.5, CTD-3032J10.2, CTD-3032J10.4, CTD-3032J10.3
chr19	17812734	17824853	INSL3	12119	CMRG	86	B3GNT3*, INSL3, JAK3*
chr19	18529793	18544259	FKBP8	14466	CMRG	71	FKBP8	AC005387.3, AC005387.2
chr19	34359467	34404605	GPI	45138	CMRG	90	GPI, RP11-618P17.4*, PDCD2L*
chr19	35648323	35664394	COX6B1	16071	CMRG	76	COX6B1
chr19	39238867	39252540	IFNL3	13673	CMRG	60	IFNL3	IFNL4
chr19	40808515	40908213	CYP2A7	99698	CFH/MUC/CYP2	89	CTC-490E21.12*, CYP2A6, CYP2A7	CYP2T1P*, CYP2F2P, CTC-490E21.10, CTC-490E21.11, CYP2G1P*
chr19	40888308	40960885	CYP2G1P	72577	CMRG	89	CTC-490E21.12*	CYP2G1P, CYP2A7P2, CYP2B7P, AC092071.1
chr19	40982786	41019894	CYP2B6	37108	CFH/MUC/CYP2	86	CYP2B6
chr19	41082264	41111700	CYP2A13	29436	CFH/MUC/CYP2	90	CYP2A13
chr19	41114282	41147719	CYP2F1	33437	CFH/MUC/CYP2	90	CYP2F1	CYP2T3P
chr19	41193186	41207840	CYP2S1	14654	CFH/MUC/CYP2	73	CYP2S1
chr19	43504943	43527249	ETHE1	22306	CMRG	84	ETHE1, ZNF575*
chr19	44911033	44953999	APOC1	42966	CMRG	90	APOC1, APOC4, APOC4-APOC2, APOC2	CTB-129P6.7*, APOC1P1, CTB-129P6.11*
chr19	45178638	45217668	BLOC1S3	39030	CMRG	90	MARK4*, BLOC1S3, EXOC3L2*
chr19	45769699	45782552	DMPK	12853	CMRG	46	DMPK, AC011530.4*	AC074212.5*, DM1-AS*
chr19	48746700	48757222	FUT1	10522	CMRG	67	IZUMO1*, FUT1, FGF21*
chr19	48944121	48963861	BAX	19740	CMRG	88	DHDH*, BAX
chr19	49157741	49211836	TRPM4	54095	CMRG	88	TRPM4
chr19	49859813	49878351	PNKP	18538	CMRG	68	PTOV1*, PNKP, AKT1S1*, TBC1D17*
chr19	49952015	49977744	SIGLEC16	25729	CMRG	84	CTC-326K19.6*, SIGLEC11*, VRK3*	SIGLEC16
chr19	50902396	50916581	KLK4	14185	CMRG	79	KLK4
chr19	51345169	51366444	ETFB	21275	CMRG	85	ETFB, CTD-2616J11.11*	CTD-2616J11.9, CTD-2616J11.10
chr19	53787724	53824410	NLRP12	36686	CMRG	90	NLRP12	CTD-3022G6.1*, MIR371A*, MIR371B*, MIR372, MIR373, AC008753.4
chr19	53879190	53907652	PRKCG	28462	CMRG	90	PRKCG
chr19	54173398	54189882	MBOAT7	16484	CMRG	89	MBOAT7
chr19	54716578	54743665	KIR3DL3	27087	MHC/KIR	77	KIR3DL3, KIR2DL3*	CTB-61M7.1*
chr19	54723153	54786295	KIR2DL2	63142	MHC/KIR-extra	88	KIR3DL3, KIR2DL3, KIR2DL1	CTB-61M7.1*, KIR2DP1
chr19	54723153	54786295	KIR2DS2	63142	MHC/KIR-extra	88	KIR3DL3, KIR2DL3, KIR2DL1	CTB-61M7.1*, KIR2DP1
chr19	54723153	54868521	KIR2DL1	145368	MHC/KIR-extra	89	KIR3DL3, KIR2DL3, KIR2DL1, KIR2DL4, KIR3DL1, KIR3DL2	CTB-61M7.1, KIR2DP1, KIR3DP1, KIR2DS4
chr19	54723153	54868521	KIR3DP1	145368	MHC/KIR-extra	89	KIR3DL3, KIR2DL3, KIR2DL1, KIR2DL4, KIR3DL1, KIR3DL2	CTB-61M7.1, KIR2DP1, KIR3DP1, KIR2DS4
chr19	54723153	54874544	KIR3DL2	151391	MHC/KIR	90	KIR3DL3, KIR2DL3, KIR2DL1, KIR2DL4, KIR3DL1, KIR3DL2, FCAR*	CTB-61M7.1, KIR2DP1, KIR3DP1, KIR2DS4, RNU6-222P
chr19	54728142	54786295	KIR2DL3	58153	MHC/KIR-extra	88	KIR3DL3*, KIR2DL3, KIR2DL1	CTB-61M7.1*, KIR2DP1
chr19	54728142	54786295	KIR2DL5B	58153	MHC/KIR-extra	88	KIR3DL3*, KIR2DL3, KIR2DL1	CTB-61M7.1*, KIR2DP1
chr19	54728142	54786295	KIR2DP1	58153	MHC/KIR-extra	88	KIR3DL3*, KIR2DL3, KIR2DL1	CTB-61M7.1*, KIR2DP1
chr19	54728142	54786295	KIR2DS3	58153	MHC/KIR-extra	88	KIR3DL3*, KIR2DL3, KIR2DL1	CTB-61M7.1*, KIR2DP1
chr19	54728142	54786295	KIR2DS5	58153	MHC/KIR-extra	88	KIR3DL3*, KIR2DL3, KIR2DL1	CTB-61M7.1*, KIR2DP1
chr19	54786354	54868521	KIR2DL4	82167	MHC/KIR-extra	85	KIR2DL4, KIR3DL1, KIR3DL2	CTB-61M7.1*, KIR3DP1, KIR2DS4
chr19	54786354	54868521	KIR2DL5A	82167	MHC/KIR-extra	85	KIR2DL4, KIR3DL1, KIR3DL2	CTB-61M7.1*, KIR3DP1, KIR2DS4
chr19	54786354	54868521	KIR2DS1	82167	MHC/KIR-extra	85	KIR2DL4, KIR3DL1, KIR3DL2	CTB-61M7.1*, KIR3DP1, KIR2DS4
chr19	54786354	54868521	KIR2DS4	82167	MHC/KIR-extra	85	KIR2DL4, KIR3DL1, KIR3DL2	CTB-61M7.1*, KIR3DP1, KIR2DS4
chr19	54786354	54868521	KIR3DL1	82167	MHC/KIR-extra	85	KIR2DL4, KIR3DL1, KIR3DL2	CTB-61M7.1*, KIR3DP1, KIR2DS4
chr19	54786354	54868521	KIR3DS1	82167	MHC/KIR-extra	85	KIR2DL4, KIR3DL1, KIR3DL2	CTB-61M7.1*, KIR3DP1, KIR2DS4
chr19	54923264	55004225	NLRP2	80961	CMRG	90	NLRP7, NLRP2	CTC-550B14.10, CTC-550B14.1
chr19	55004436	55038406	GP6	33970	CMRG	90	GP6	GP6-AS1*, CTC-550B14.6*
chr19	55132698	55149206	TNNT1	16508	CMRG	86	TNNT1
chr19	55149314	55160337	TNNI3	11023	CMRG	67	TNNI3, CTD-2587H24.4*, DNAAF3*	DNAAF3-AS1*
chr19	55536699	55550317	SBK3	13618	CMRG	78	SBK2*, SBK3
chr19	57486736	57503462	ZNF419	16726	CMRG	73	ZNF419, AC003005.4*, ZNF773*
chr19	58479512	58512413	SLC27A5	32901	CMRG	88	ZNF446*, SLC27A5	RNU6-1337P, RN7SL693P, CTD-2619J13.27
chr20	45199479	45218502	SEMG1	19023	CMRG	88	SEMG1
chr20	45898621	45912155	PLTP	13534	CMRG	65	CTSA*, PLTP
chr20	63343223	63378401	CHRNA4	35178	CMRG	63	CHRNA4	RP11-261N11.8
chr20	63488014	63499185	EEF1A2	11171	CMRG	72	EEF1A2*
chr20	63523218	63537689	PTK6	14471	CMRG	85	PTK6
chr20	64080064	64100643	OPRL1	20579	CMRG	83	OPRL1, LKAAEAR1	RP5-1022E24.7*
chr20	64102394	64242253	MYT1	139859	CMRG	81	MYT1, NPBWR2
chr21	34372623	34512210	KCNE1	139587	CMRG	90	SMIM11A, FAM243A, SMIM34A, KCNE1*, AP000326.5*	AP000320.6*, CMP21-97G8.1, CMP21-97G8.2, ENSG10010137876.1
chr21	36134856	36146562	CBR3	11706	CMRG	82	CBR3	CBR3-AS1*
chr21	42879439	42913585	NDUFV3	34146	CMRG	83	WDR4*, NDUFV3
chr21	43034066	43189189	CBS	155123	CMRG	90	CBS, U2AF1, CRYAA	KB-2007G4.1, MRPL51P2, FRGCA, AP001631.10
chr21	44012309	44254222	TRAPPC10	241913	CMRG	90	TRAPPC10, PWP2, GATD3A, ICOSLG, DNMT3L*	H2AZP1, LINC01678, AP001055.8, AP001056.1, AP001057.1, AP001059.6, AP001059.7, DNMT3L-AS1
chr21	44094498	44262236	DNMT3L	167738	CMRG	90	TRAPPC10*, PWP2, GATD3A, ICOSLG, DNMT3L	LINC01678, AP001055.8, AP001056.1, AP001057.1, AP001059.6, AP001059.7, DNMT3L-AS1
chr21	45405165	45513720	COL18A1	108555	CMRG	89	COL18A1, SLC19A1*	COL18A1-AS2, COL18A1-AS1, MIR6815
chr21	45981758	46005050	COL6A1	23292	CMRG	74	COL6A1
chr22	39095117	39122647	APOBEC3H	27530	CMRG	87	APOBEC3H, CBX7*	COX5BP7
chr22	42082799	42122782	NDUFA6	39983	CMRG	85	SMDT1*, NDUFA6	RP1-257I20.14, NDUFA6-DT*, OLA1P1
chr22	42122284	42152960	CYP2D6	30676	CFH/MUC/CYP2	88	CYP2D6	NDUFA6-DT*, RP4-669P10.19, RP4-669P10.16, RP4-669P10.20, CYP2D7, CYP2D8P*
chr22	42617768	42649919	CYB5R3	32151	CMRG	88	CYB5R3, ATP5MGL
chr22	42692121	42721636	A4GALT	29515	CMRG	88	A4GALT
chr22	43030854	43089419	TTLL1	58565	CMRG	90	TTLL1	TTLL1-AS1
chr22	50059391	50085426	MLC1	26035	CMRG	83	MLC1
chr22	50217689	50245023	TUBGCP6	27334	CMRG	85	TUBGCP6

## Sheet: Supp.Table 2
Haplotyping accuracy for Locityper in the leave-one-out (LOO) configuration and with a full reference panel; accuracy of other call sets (1KGP, Sniffles, Sniffles + Deepvariant); haplotype availability; and trio concordance. Each row contains information about sequencing technology; number of samples; total number of haplotypes; mean and median QV; as well as the number and fraction of haplotype …
Description	Seq,technology	Num. of samples	Total haplotypes	Mean QV	Median QV	QV ≥ 43		QV 33–43		QV ≥ 33	QV 23–33		QV 17–23		QV < 17
						Num.	%	Num.	%	%	Num.	%	Num.	%	Num.	%
Locityper (LOO)	Illumina	40	20350	33.6023	35.2732	3102	15.2432	8865	43.5627	58.8059	5491	26.9828	1853	9.10565	1039	5.10565
	Simulated SR	44	22383	34.169	35.6545	3968	17.7277	9616	42.9612	60.6889	5947	26.5693	1946	8.6941	906	4.04771
	HiFi	20	10173	35.2389	36.9013	1901	18.6867	4870	47.8718	66.5585	2427	23.8573	678	6.6647	297	2.91949
	ONT	20	10173	34.7821	35.9479	1461	14.3615	5101	50.1425	64.5041	2698	26.5212	710	6.97926	203	1.99548
Locityper (LOO), CRAM input	Illumina	10	5091	33.6533	35.2499	814	15.989	2170	42.6242	58.6132	1387	27.2442	454	8.9177	266	5.22491
Haplotype availability	Any	40	20350	35.6313	36.9291	4073	20.0147	9528	46.8206	66.8354	5176	25.4349	1320	6.48649	253	1.24324
1KGP call set	Illumina	39	19839	25.9149	24.4084	1450	7.30884	3984	20.0817	27.3905	5336	26.8965	4635	23.3631	4434	22.3499
Sniffles	HiFi	20	10173	25.5985	25.0879	124	1.21891	1067	10.4885	11.7075	5866	57.6624	2415	23.7393	701	6.89079
Sniffles + Deepvariant	HiFi	20	10173	34.1987	35.1898	2211	21.734	3828	37.629	59.363	2858	28.094	801	7.87378	475	4.66922
Trio concordance	Illumina	563 trios	288256	42.2529	44.4317	186658	64.7542	48811	16.9332	81.6875	36184	12.5527	11586	4.01934	5017	1.74047
Locityper (full panel)	Illumina	40	20350	46.0115	47.1059	16908	83.086	2212	10.8698	93.9558	735	3.61179	295	1.44963	200	0.982801
	Simulated SR	44	22383	47.7953	47.6178	21626	96.618	316	1.41179	98.0298	286	1.27776	136	0.607604	19	0.0848859
	HiFi	20	10173	47.9052	47.5998	9672	95.0752	389	3.82385	98.899	72	0.707756	29	0.285068	11	0.108129
	ONT	20	10173	46.3996	47.1145	8297	81.559	1476	14.509	96.068	314	3.0866	47	0.462007	39	0.383368
